# Supplementary material for: Perifocal Zone of Brain Gliomas: Application of Diffusion Kurtosis and Perfusion MRI Values for Tumor Invasion Border Determination
Source: Cancers (Basel). 2023 May 15;15(10):2760. doi: 10.3390/cancers15102760 (PMC10216555; doi:10.3390/cancers15102760)
Supplement: Supplementary file 1 [file cancers-15-02760-s001.zip]

Archive with 1 entries (1 files):
- cancers-2262653-supplementary.pdf
